# Supplementary material for: Short report: Social processing in non-emotional contexts by children with and without autism spectrum disorders (ASD)
Source: PLoS One. 2023 May 18;18(5):e0285972. doi: 10.1371/journal.pone.0285972 (PMC10194980; doi:10.1371/journal.pone.0285972)
Supplement: S1 File — (XLSX) [file pone.0285972.s001.xlsx]

## Sheet: Word Ratings_SE
Words	Part-of-Speech	Valence*	Arousal*	Social Engagement	Additional Description, if any
abandoned	adjective	-	-	3.13846
absorbed	adjective	-	-	1.95385
accept	verb	6.39	2.8	2.73494
accident	noun	2.55	4.93	3.12308
activity	noun	6.21	4.86	4.20482
aerobridge	noun	-	-	2.14458
aeroplane	noun	-	-	2.53012
afraid	adjective	2.25	5.12	2.03077
aggressive	adjective	3.08	5.87	2.89231
agree	verb	7.17	3.62	2.98462	to agree with someone
airport	noun	6	5.5	3.35385
alone	adjective	3.85	4	1.8
amuse	verb	7.1	5.17	2.64615
amused	adjective	7.05	4.27	2.52308
angry	adjective	2.53	6.2	2.49231
annoying	adjective	3	5.55	3.86747
answer	verb	6.1	4	2.21538
anxious	adjective	3.8	6.2	2.06154
apologize	verb	4.94	3.52	2.49231	to apologize to someone
apprehensive	adjective	3.32	4.77	2.61538
argue	verb	3.15	6.67	4.50769
arrest	verb	2.33	6.86	2.3494
ask	verb	5.95	3.48	2.55385
assist	verb	5.95	3.76	3.27692
assistant	noun	5.91	4.8	3.72308
astonished	adjective	6.42	5.73	2.38462
athlete	noun	6.21	4.75	2.52308
attack	verb	2	7.05	2.73494
aunty	noun	-	-	3.91566
award	verb	7.86	5.85	1.83077
awesome	adjective	7.86	6.05	2.77108
bakery	noun	6.79	3.86	2.55385
bank	noun	6	4.19	2.8
banquet	noun	6.11	4.57	4.27692
barber	noun	4.89	3.18	3.24615
barbershop	noun	5.37	3.18	2.71084
beach	noun	7.21	5.1	4.06024
beautiful	adjective	7.61	5.71	2.66265
birthday	noun	6.37	4.6	4.68675
blame	verb	2.94	4.81	1.66154
blissful	adjective	7.67	3.74	2.43077
bored	adjective	2.95	3.65	1.49231
boring	adjective	2.71	2.85	2.39759
borrow	verb	5.18	4.55	2.64615
bothered	adjective	-	-	2.90769
brave	adjective	7.38	4.95	2.50602
breakfast	noun	7.39	5	3.14458
bride	noun	6.8	4.5	4.35385
bridge	noun	5.44	3.48	1.75904
brooding	adjective	3.29	4	1.95385
brother	noun	6.18	4.48	4.30769
bully	verb	2.67	5.86	2.03077
bus	noun	5.12	3.83	2.6747
bus-stop	noun	-	-	1.75385
businessman	noun	5.38	3.36	4.52308
busy	adjective	5.41	4.52	1.87952
buy	verb	6.82	4.29	1.95385
call	verb	6.18	3.29	3.93846
calm	adjective	6.89	1.67	1.36923
canteen	noun	5.05	3.2	4.13846
capture	verb	5.05	5.43	2.04819
car	noun	6.63	4.04	2.85542
care	verb	7.64	2.67	3.27692
careful	adjective	6.32	2.95	2.07692
caring	adjective	-	-	4.27692
carpark	noun	-	-	1.54217
carry	verb	5.67	3.47	2.27711
cashier	noun	5.1	3.45	3.64615
catch	verb	5.64	4	2.56627
celebrate	verb	7.84	6.73	4.21538
celebration	noun	7.53	5.9	4.73846
ceremony	noun	6.38	3.83	3.33846
challenge	verb	5.95	5.25	3.12308
challenge	noun	5.95	5.25	3.07692
chase	verb	3.77	6.6	1.93846
chat	verb	5.75	4.27	4.67692
checkup	noun	4.48	4.73	2.77108
cheeky	adjective	5.7	5.47	3.15385
city	noun	6.12	5.08	4.3253
classmate	noun	5.95	3.32	4.2
classroom	noun	5.57	4	4.23077
cleaner	noun	5.8	3.17	1.8
clinic	noun	4.95	2.95	2.87692
clown	noun	5.36	4.94	4
coach	noun	5.72	3.35	4.61538	a games coach
coach	verb	5.72	3.35	3.36923	to coach someone on a task
cobbler	noun	6	2.92	2.48193
colleague	noun	5.26	3.5	4.09231
comfort	verb	7.24	2.76	3.53846
comforting	adjective	7.47	3	3.78462
communicate	verb	6.28	3.79	4.53846
compete	verb	5.35	4.4	3.64615
competition	noun	5.33	5.75	3.49231
competitive	adjective	5.45	5.7	4.64615
concerned	adjective	4.61	3.95	3.23077
concert	noun	7	5.17	3.91566
confront	verb	4.59	6.11	3.23077
confrontational	adjective	-	-	4.61538
confused	adjective	3.11	4.28	1.84615
congratulate	verb	6.33	4.77	2.70769
conscientious	adjective	6.05	3	2.29231
console	verb	6.53	4.09	3.46154
contact	verb	6.17	3.33	3.27692
contented	adjective	-	-	2.01538
contest	noun	5.85	3.77	3.29231
contestant	noun	4.5	4.5	3.55385
converse	verb	5.37	4.25	4.55385
convince	verb	5.45	4.39	3.16923
cooperate	verb	6.39	3.83	4.52308
cooperative	adjective	6.62	3.43	4.87692
cordial	adjective	6.39	3.1	4.23077
courteous	adjective	7.05	3.95	4.44615
crossed	adjective	-	-	2.76923
cuddle	verb	7.6	3.83	4.2
curious	adjective	6.58	5.74	1.98462
customer	noun	5.86	3.4	3.58462
cute	adjective	7.56	5.05	2.01538
dad	noun	7.14	4.05	4.16867
daddy	noun	7.27	4.24	4.27711
daughter	noun	6.73	5	4.38462
dear	adjective	-	-	3.92308
dejected	adjective	-	-	2.12308
delighted	adjective	7.74	5	2.21538
delightful	adjective	7.38	6.16	2.44615
depressed	adjective	2.27	4.25	1.47692
desperate	adjective	3.19	5	2.07692
despondent	adjective	3.81	4.64	2.03077
determined	adjective	-	-	1.73846
devastate	verb	-	-	1.95385
devious	adjective	3.57	3.83	3.09231
diagnose	verb	5	3.72	2.13846
diligent	adjective	6.14	4.33	1.50769
dinner	noun	6.4	3.85	3.89157
direct	verb	5.75	4.29	2.2
disagree	verb	2.84	4.9	3.44578
disappoint	verb	3.38	3.91	1.89231
disappointed	adjective	2.65	4.47	2.95385
discuss	verb	5.89	2.76	4.81538
discussion	noun	6.18	5	4.63077
disgusted	adjective	2.68	4.89	2.38554
disinterested	adjective	-	-	2.10769
dismayed	adjective	-	-	2.46154
displeased	adjective	3.41	4.22	2.87692
disrupt	verb	3.48	4.87	2.59036
distraught	adjective	2.81	5.64	2.30769
distressed	adjective	3.38	6.28	2.18462
disturb	verb	3.45	4.98	2.18462
doctor	noun	5.93	4.05	4.29231
doubt	verb	3.28	4.33	1.75385
down	adjective	-	-	1.96923	to feel down
driver	noun	6.39	3.15	2.43077
eager	adjective	6.37	5.78	2.38462
ecstatic	adjective	6.45	6.95	2.44615
elated	adjective	6.56	5.14	2.49231
elderly	adjective	4.63	2.73	2.08434
embarrassed	adjective	3.51	5.38	3.78313
embrace	verb	7	5.82	3.76923
empathetic	adjective	-	-	4.58462
encourage	verb	7.16	4.38	3.15385
energised	adjective	-	-	2.55422
engrossed	adjective	-	-	1.86154
entertain	verb	7.21	5.19	3.35385
entertaining	adjective	8	5.28	3.64615
enthusiastic	adjective	7.55	5.9	2.75385
envious	adjective	3.52	5.1	4.53846
exam	noun	4.33	5.17	1.13253
exasperate	verb	-	-	2.36923
exasperated	adjective	-	-	2.87692
exchange	verb	5.9	4.76	3.67692
excited	adjective	8.11	6.43	2.78462
eye-check	noun	-	-	2.44615
fascinated	adjective	-	-	2.4
father	noun	6.88	3.68	4.30769
favourite	adjective	7.39	4.4	3.13846
fearful	adjective	2.66	5.45	2.47692
feed	verb	6.95	4.55	2.49231
fetch	verb	5.32	4.05	2.56627
field	noun	5.73	3.84	3.60241
fierce	adjective	4	5.7	3.23077
fight	verb	3.54	6.33	4
fighter	noun	5.1	5.3	3.37349
fireman	noun	6.47	4.52	2.8
flight	noun	6.11	4.2	2.61446
flustered	adjective	-	-	2.76923
fond	adjective	6.79	3.26	3.86154
foodcourt	noun	-	-	3.71084
forlorn	adjective	3.95	4.08	2.46154
frantic	adjective	3.79	5.39	2.06154
friend	noun	6.79	4.29	4.66154
friendly	adjective	7.84	4.27	4.67692
frighten	verb	2.95	4.85	2.23077
frightened	adjective	2.45	5.61	2.26154
frustrated	adjective	2.55	5.4	2.36923
fun	adjective	8.37	6.32	3.43373
funny	adjective	7.59	5.38	3.43077
furious	adjective	2.57	6.09	2.95385
game	noun	6.79	5.05	3.92308
gardener	noun	6.35	2.95	1.49231
gesture	verb	5.75	4.36	1.98462
girlfriend	noun	7.56	5.05	4.76923
give	verb	7.73	4.57	2.2
glad	adjective	7.55	3.71	2.46154
gloomy	adjective	3.15	3.32	1.90769
goalkeeper	noun	-	-	2.41538
good	adjective	7.89	3.66	2.16923
gracious	adjective	7.23	3.23	4.09231
graduation	noun	6.47	5.83	4.3494
granddaughter	noun	6.86	4.6	4.13846
grandfather	noun	5.68	3.77	4.13846
grandmother	noun	7.62	3.75	4.29231
grandpa	noun	7.43	3.7	3.77108
grandson	noun	6.22	3.36	4.2
grateful	adjective	7.5	4.29	3.64615
greet	verb	6.25	3.86	3.04615
grim	adjective	2.41	4.48	2.04615
groom	noun	6.84	4.35	4.36923
grumpy	adjective	2.81	5.05	2.18462
guard	noun	5.89	3.6	2.21538
guarded	adjective	-	-	3.63077
guide	noun	5.43	3.33	4.58462	a tour guide
guide	verb	5.43	3.33	3.03077	to guide someone on a task
guilty	adjective	3.09	4.65	3.18462
hairdresser	noun	5.71	3.91	3.4
hairstylist	noun	-	-	3.83133
handle	verb	5.73	3.48	2.21538
happy	adjective	8.47	6.05	2.23077
hate	verb	1.96	6.26	1.87692
healthy	adjective	7.76	4.19	1.6506
help	verb	6.95	4.29	3.44615
helpful	adjective	7.43	3.88	4.53846
helpless	adjective	2.24	4.91	2.27692
home	noun	7.48	3.78	3.63855
hospital	noun	3.52	5.07	3.16923
house	noun	7.19	3.95	3.55422
hug	verb	8.23	4.85	4.06154
hungry	adjective	3.54	5.6	1.51807
hunter	noun	-	-	1.89157
hurt	verb	2.45	4.72	2.15385
husband	noun	7.41	4.38	4.58462
impatient	adjective	3.53	4.61	2.84615
inconsiderate	adjective	2.58	5.05	4.35385
indifferent	adjective	4.28	3.19	2.41538
inform	verb	5.18	3.33	1.86154
injured	adjective	-	-	1.95385
innocent	adjective	6.55	4.4	2.64615
instruct	verb	5.81	4.25	2.07692
instructor	noun	6.15	5.05	4.41538
intense	adjective	5.65	6.6	2.33846
interact	verb	6	3.78	4.52308
interested	adjective	6.83	4.45	2.8
introduce	verb	5.91	4.55	2.66154
invite	verb	5.68	5.1	2.49231
irritate	verb	3.19	5.85	2.50769
irritated	adjective	-	-	3.10769
isolated	adjective	-	-	2.46154
jealous	adjective	2.38	5.9	4.56923
journalist	noun	5.3	3.86	3.64615
kind	adjective	7.78	3.19	3.39759
kindergarten	noun	6.62	3.09	4.52308
king	noun	6	4.45	3.74699
kiss	verb	7.78	6.05	4.04615
know	verb	6.82	3.24	1.87692
lake	noun	7.13	2.64	2.24096
late	adjective	3.32	5.57	3.10843
lazy	adjective	3.05	3.05	1.49231
lead	verb	5.56	3.95	2.72308
learn	verb	6.85	4.8	2.67692
lecture	noun	4	3.16	2.07692	a lecture on a subject
lecture	verb	4	3.16	1.92308	to lecture someone on a topic
left	verb	-	-	1.38462
lesson	noun	5.57	3.8	3.10769
librarian	noun	6.38	1.75	1.89231
library	noun	6.33	2.52	1.29231
like	verb	7.44	4.4	2.33846
listen	verb	6.91	3.76	2.43373	to listen to someone
lonely	adjective	2.67	4.37	2.35385
lost	adjective	2.53	5.11	1.78462
loud	adjective	-	-	2.6506
love	verb	8	5.36	4.07692
loving	adjective	-	-	4.23077
lunch	noun	6.64	3.57	3.78313
maid	noun	5.38	3.19	3.46154
mall	noun	4.45	5.3	4.04819
marathon	noun	5.48	5.04	1.90769
market	noun	6.21	3.55	4.21538
marry	verb	7.09	5.52	4.4
meet	verb	6.09	3.71	3.58462
meeting	noun	4.55	3.71	4.13846
melancholic	adjective	-	-	2.04615
mischievous	adjective	4.48	4.88	3.06154
mother	noun	7.53	4.73	4.56923
motivated	adjective	-	-	2.41538
mum	noun	5.43	3.35	4.37349
mummy	noun	4.81	3.75	4.33735
nanny	noun	5.86	4.05	4.12308
naughty	adjective	6.04	6.95	2.93846
need	verb	5.45	3.67	2.12308
neighbour	noun	5.6	3.72	3.01538
nervous	adjective	3.56	5.51	2.35385
newlywed	noun	6.9	6.32	4.52308
nice	adjective	6.95	3.53	3.48193
noisy	adjective	3.21	5.15	3.36145
nurse	noun	5.41	4.64	4.29231	a hospital nurse
nurse	verb	5.41	4.64	3.24615	to nurse someone who is sick
offend	verb	3.29	4.81	2.33846
offer	verb	5.67	3.5	2.50769
old	adjective	3.19	4.48	1.90361
onlooker	noun	-	-	1.46154
optician	noun	-	-	3.16923
order	noun	5.82	3.19	2.03077
outbreak	noun	2.47	5.38	2.43077
pacify	verb	5.67	2.55	2.93846
pandemic	noun	-	-	1.63077
parent	noun	6.73	4.14	4.53846
park	noun	7	2.7	3.33735
partner	noun	7.11	3.7	4.66154
party	noun	7.18	6.08	4.93846
pass	verb	5.73	4.38	2.16923	to pass an item to someone
passenger	noun	4.55	3.82	1.92308
pat	noun	-	-	2.4
patient	adjective	6.71	2.77	3.2	a patient person
patient	noun	6.71	2.77	3.09231	a hospital patient
patient	adjective	6.71	2.77	2.81928
petrified	adjective	3.37	5.17	2.32308
phone	verb	6.09	3.43	3.27692
picky	adjective	3.9	4.27	2.06024
pissed	adjective	-	-	3.04615
placate	verb	-	-	2.93846
play	verb	7.55	3.81	4.35385	to play with someone or something
playground	noun	7.14	4.67	4.33735
pleasant	adjective	7.24	2.91	2.61538
pleased	adjective	7.82	4.25	2.36923
polite	adjective	6.57	2.95	4.4
pool	noun	6.78	3.65	3.36145
prank	verb	4.79	5.36	2.70769
present	verb	6.85	4.82	2.29231
pretty	adjective	7.7	5.5	2.6988
principal	noun	5.3	4.3	4.12048
professor	noun	5.72	3.85	3.96923
promise	verb	6.64	3.9	3.48193
protect	verb	6.83	3.7	3.07229
proud	adjective	7	5.55	3.07692
punish	verb	2.86	5.85	1.98462
purchase	verb	6.47	5.1	2.06154
quarrel	verb	2.84	5.39	4.33846
question	verb	6.36	3.67	3.31325
quiet	adjective	6.47	1.95	2.07229
race	noun	5.44	5.2	2.53846
receive	verb	7.14	4.3	2.23077
referee	noun	5.1	3.65	2.96923
refreshed	adjective	-	-	1.84615
refuse	verb	3.42	4.32	1.92308
regretful	adjective	3.1	4.56	2.67692
reject	verb	2.95	4.78	2.07692
relative	noun	5.9	3.86	3.49231
relaxed	adjective	7.25	2.49	1.86154
relay	verb	4.86	4.25	2.55385
relieved	adjective	-	-	2.18462
remember	verb	6.5	3.14	1.78313
reprimand	verb	2.67	4.86	1.89231
repulse	verb	-	-	1.92308
rescuer	noun	-	-	3.44615
respond	verb	5.71	3.09	2.96923
responsible	adjective	6.28	3	2.49398
restaurant	noun	6.95	4.19	3.64615
reward	verb	7.47	5.58	2.71084
river	noun	6.72	4.22	2.01205
sad	adjective	2.1	3.49	2.01538
sale	noun	6.23	6.05	3.43077
salon	noun	5.58	3.76	2.81928
say	verb	5.91	4.43	2.2
scared	adjective	2.8	6.1	2.18462
scary	adjective	3	5.35	2.21538
school	noun	5.41	4.57	4.55385
schoolbus	noun	-	-	3.80723
schoolchildren	noun	-	-	4.09231
schoolmate	noun	-	-	3.86154	a schoolmate
scold	verb	2.77	4.19	1.8
sea	noun	6.56	2.8	2.19277
secretary	noun	5.18	3.8	3.83077
serious	adjective	5.88	4.05	2.15385
servant	noun	4	3.77	3.46988
serve	verb	5.36	3.7	2.59036
shake	verb	4.59	5.2	2.46154
share	verb	6.22	3.2	3.6
shocked	adjective	-	-	2.07229
shop	noun	5.89	4.76	3.13846
shopkeeper	noun	5.35	3.57	3.36923
shout	verb	5	6.29	1.95385	to shout at someone
show	verb	5.91	4.1	1.90769
shy	adjective	5.16	3.33	4.10843
sibling	noun	7.27	5.16	4.4
sick	adjective	2.29	4.67	1.53846
sister	noun	7	3.86	4.35385
slave	noun	2.06	4.53	2.53012
sneaky	adjective	3.94	6.22	2.75385
sniper	noun	3.5	5.86	1.44578
solemn	adjective	4.66	2.9	2.23077
son	noun	6.91	4.43	4.36923
soothe	verb	6.63	3.91	3.03077
speak	verb	5.91	4.19	3.03077	to speak to someone
spoiled	adjective	-	-	3.46154
startled	adjective	4.53	5.67	2.83077
stern	adjective	3.9	3.91	3.03077
store	noun	5.94	3.43	2.89231
stranger	noun	4.09	5.8	1.23077
stressed	adjective	-	-	2.04615
student	noun	6.41	4.25	4.21538
study	verb	5.78	2.55	1.46154
supermarket	noun	6.37	4.65	3
supervisor	noun	4.28	4.05	3.8
supper	noun	6.72	3.6	3.85542
support	verb	6.89	3.05	3.43077
surprise	verb	7.44	6.57	3.01538
surprised	adjective	6.57	5.95	2.72308
sweet	adjective	7.77	4.14	2.96923
swimmer	noun	6.26	4.26	1.52308
talk	verb	6.64	3.38	3.70769
taxi	noun	4.79	3.79	2.12308
taxi-driver	noun	-	-	3.54217
teach	verb	7.06	3.47	3.07692
teacher	noun	7.37	2.9	4.66154
tell	verb	5.27	3.86	2.18462
tender	adjective	6.47	3.22	3.36923
terrified	adjective	2.51	6.1	1.98795
terrify	verb	2.84	6.39	2.13846
thank	verb	7.77	3.33	3.13253
thankful	adjective	7.76	4.52	3.03614
ticket-booth	noun	-	-	2.84615
tired	adjective	4.29	3.67	1.66154
touch	verb	6.64	4.9	3.09231
touched	adjective	-	-	3.84615
trainer	noun	5.16	4	4.2
training	noun	5.19	4.1	3.47692
trouble	verb	2.87	5.59	2.24615
troubled	adjective	3.11	4.45	1.98462
trusting	adjective	-	-	4.21538
tug-of-war	noun	-	-	3.81538
uncertain	adjective	3.6	4.45	1.84615
uncle	noun	6.5	4.05	3.76923
uncomfortable	adjective	2.7	5.5	2.63077
unhappy	adjective	1.84	5.1	2.12308
unpleasant	adjective	2.53	4.73	2.43077
unsure	adjective	3.37	4.55	1.92308
unwilling	adjective	3.25	4.64	2.36923
upset	adjective	2.45	4.49	2.35385	an upset state
upset	verb	2.45	4.49	1.92308	to upset someone by an action
vendor	noun	5.29	3.82	3.47692
veterinarian	noun	6.67	3.39	2.89231
visit	verb	6.56	3.9	2.95385
waiter	noun	5.05	3.05	3.83077
waitress	noun	5.1	3.5	3.86154
warm	adjective	7.5	3.35	3.4
waterpark	noun	-	-	4.04819
wave	verb	6.32	4.19	2.35385	to wave to someone
wedding	noun	7.35	5.32	4.49231
weird	adjective	5.09	4.29	3.21687
welcome	verb	7.27	3.76	2.89231
welcoming	adjective	-	-	4.33846
wife	noun	6.7	4.21	4.58462
worker	noun	5.95	3.6	2.92308
worried	adjective	3.27	5.81	2.81538
yell	verb	3.58	4.94	1.84615	to yell at someone
young	adjective	6.31	4.09	2.01205
zoo	noun	7	5.63	3.32308
*Warriner et al. (2013); a rating of "-" reflects items not included in their study
